# Supplementary material for: A model-free method for genealogical inference without phasing and its application for topology weighting
Source: Genetics. 2025 Sep 8;232(1):iyaf181. doi: 10.1093/genetics/iyaf181 (PMC12774849; doi:10.1093/genetics/iyaf181)
Supplement: iyaf181_Supplementary_Data [file iyaf181_supplementary_data.zip]

Archive with 6 entries (6 files):
- Supplementary_Figure_1_GENETICS-2025-308408.pdf
- Supplementary_Figure_2_GENETICS-2025-308408.pdf
- Supplementary_Figure_3_GENETICS-2025-308408.pdf
- Supplementary_Figure_4_GENETICS-2025-308408.pdf
- Supplementary_Figure_5_GENETICS-2025-308408.pdf
- Supplementary_Figure_6_GENETICS-2025-308408.pdf
